# Supplementary material for: Direct Interaction of Avian Cryptochrome 4 with a Cone Specific G-Protein
Source: Cells. 2022 Jun 27;11(13):2043. doi: 10.3390/cells11132043 (PMC9265643; doi:10.3390/cells11132043)
Supplement: Supplementary file 1 [file cells-11-02043-s001.zip]

Archive with 1 entries (1 files):
- cells-1774822-supplementary.pdf
